# Supplementary material for: Experiences and understanding of diagnosis and treatment among drug-resistant extrapulmonary tuberculosis patients: A qualitative study from Central India
Source: PLOS Glob Public Health. 2026 Jun 1;6(6):e0006383. doi: 10.1371/journal.pgph.0006383 (PMC13225431; doi:10.1371/journal.pgph.0006383)
Supplement: S1 Data — Data. (XLSX) [file pgph.0006383.s005.xlsx]

## Sheet: Qualitative_Data
Participant_ID	Age_Category	Sex	New/Previously treated	Sample type	Site of EPTB	Education level	Occupation	Socioeconomic/Contextual Notes	Major Diagnostic Challenge	Major Treatment/Psychosocial Issue
1	52	Male	N	Pus	Spine	Primary	Tea Stall Vendor	Daily wage-dependent income	Delayed diagnosis due to absence of pulmonary symptoms	Financial stress and inability to work
2	50	Male	N	Fluid	Pleural	Primary	Rikshaw driver	Low-income urban worker	Multiple hospital visits before diagnosis	Fear of hospital-acquired infection
3	20	Female	N	FNAC	Lymph node	Secondary	Homemaker	Limited awareness about TB	Misdiagnosed initially as gland swelling	Social stigma and confusion regarding disease
4	20	Female	N	Fluid	Pleural	Higher Secondary	Student	Dependent on family support	Delay in referral for TB testing	Anxiety regarding long treatment
5	30	Female	N	Fluid	Abdominal	Higher Secondary	Student	Concern regarding social disclosure	Non-specific abdominal symptoms delayed diagnosis	Fear of disclosure within marital family
6	25	Female	N	Pus	Cervical lymph node	Higher Secondary	Homemaker	Rural background	Initial treatment with symptomatic medicines	Drug-related weakness and fatigue
7	26	Female	N	Lymph node tissue	Cervical lymph node	Graduate	School Teacher	Better literacy but limited DR-TB awareness	Multiple consultations before confirmation	Perceived social distancing and stigma
8	27	Female	N	Lymph node	Cervical lymph node	Primary	Domestic helper	Irregular income	Delay due to informal treatment seeking	Emotional distress and isolation
9	25	Female	N	Fluid	Pleural	Primary	Homemaker	Financial dependency on family	Repeated travel for investigations	Uncertainty regarding treatment response
10	34	Female	N	Pus	Abdominal	Higher Secondary	Farm Labourer	Loss of work during illness	Delayed referral and report collection	Confusion after regimen changes
11	36	Male	N	FNAC aspirate	Cervical lymph node	Secondary	Security Guard	Family history of TB exposure	Difficulty understanding DR-TB despite no prior treatment	Fear regarding prognosis
12	45	Male	N	Fluid	Pleural	Secondary	Farmer	Rural agricultural worker	Repeated healthcare visits	Financial burden from prolonged treatment
13	50	Female	N	Pus	Cervical lymph node	Secondary	Homemaker	Limited health literacy	Initial self-medication/OTC antibiotics	Persistent social stigma
14	38	Male	PT	Pus	Spine	Higher Secondary	Shopkeeper	Primary earning member	Significant delay before MRI and TB diagnosis	Inability to support family financially
15	18	Female	N	Fluid	Pleural	Secondary	None	Dependent on parents	Difficulty accessing specialist care	Emotional stress during prolonged treatment
16	18	Male	N	Fluid	Pleural	Higher Secondary	Student	Student with interrupted education	Delayed diagnosis due to atypical presentation	Fear regarding future health
17	18	Female	PT	Tissue	Breast	Secondary	Student	Young unmarried female	Diagnostic confusion with breast disease	Treatment interruption due to vomiting
18	27	Female	N	Pus	Lymph	Graduate	Homemaker	Educated but unaware of DR-TB	Delayed microbiological confirmation	Uncertainty about cure and monitoring

## Sheet: Data_Dictionary
Variable	Description
Participant_ID	Unique anonymised participant code
Age_Category	Grouped age category instead of exact age
Disease_Category	Generalised disease location/type
Theme	Primary qualitative theme
Subtheme	Secondary thematic category
Anonymised_Quote	Quote after removal of identifiers
Interpretation_Code	Internal thematic coding label

## Sheet: PLOS_Notes
PLOS ONE Qualitative Data Sharing Guidance
This file contains anonymised thematic qualitative data derived from interviews with DR-EPTB patients.
Direct identifiers, exact locations, hospital identifiers, and dates have been removed.
Illustrative quotations have been reviewed to minimise risk of participant re-identification.
This dataset may be uploaded as Supporting Information (S1 Dataset.xlsx) for PLOS ONE submission.
